# Supplementary material for: CD8 lymphocytes mitigate HIV-1 persistence in lymph node follicular helper T cells during hyperacute-treated infection
Source: Nat Commun. 2022 Jul 12;13:4041. doi: 10.1038/s41467-022-31692-8 (PMC9279299; doi:10.1038/s41467-022-31692-8)
Supplement: Supplementary file 4 — Source data file [file 41467_2022_31692_MOESM4_ESM.xlsx]

## Sheet: Sheet1
Figure 1b																	Figure 1c			Figure 1e					Figure 1f
Neg 01	Neg 02	LN 01	LN 02	LN 03	LN 04	LN 05	LN 06	LN 07	LN 08	LN 09	LN 10	LN 11	LN 12	LN 13	LN 14		Treatment duration (days)	p24 density (cells/mm2)		Fiebig I/II Tx	Fiebig III-V Tx	Late Tx	UnTx		EF	GCs
0	0	11	27.33	87.05	23.84	0	0	0	14.75	30.36	37.9	37.74	10.99	465.21	69.6		21	9.11041		27	1628	145	395		0.05	0.1
0	0	17	0	0	58.86	0	95.48	22.43	23.03	12.46	348.77	383.6	0	257.72	0		355	29.0155		0	2876	381	217		0.98	0.57
	0	0	0	0	4.43	91.98	0	173.15	5.47	4.14	7.85	257.21	317.26	51.66	48.36		502	151.184		0	663	426	144		0.49	3.96
	0	10				8.72	0		92.26	96.85	101.43		0		0		403	258.2		87	415	637	277		1.08	1.84
	0	16				0			18.74	20.65	259.97				95.01		385	23.869		0	678	1054	978		3.56	0.68
									36.14	55.66					164.64		479	132.94		0	1532	462	311		5.04	14.16
										147.78					638.06		19	226.184		38	198	501	16		1.68	0.82
										148.47					47.86		694	31.7319		349	0	1444	570		0.22	0.04
										114.01							63	65.19		8	30	390	190		0.15	0.32
																	56	20.1391		101	15	25	804		2.82	2.65
																	33	18		260	0	0	415		2.34	0
																	26	82.062		465	0	358	303		1.22	0.5
																	916	70.0434		258	0	384	474		1.14	2.5
																	1647	28.8986		52	27	772	524		0.33	0.19
																				0	16	402	183		0.48	5.69
																				95	0	566	1395		0.07	1.75
																				0	0	475	418		7.05	5.16
																				0	0	768	190		6.28	6.49
																				38	735	448	152		0.25	0.02
																				384	233	1633	69		1.82	3.02
																				257	291	1310	1921		5.99	17.19
																				15	859	564	1772		0.77	2.03
																				23	417	243	1183		0.57	3.57
																				5	566	70	3261		0.39	1.95
																				92	759	90	2000		1.39	2.33
																				19	516	46	469		0.3	3.89
																				36	394	1813	275		1.88	9.68
																				0	211	1663	810		3.73	5.13
																				0	1067	136	259		3.51	2.86
																				92	454	1321	375		1.89	2.85
																				9	1318	268	469		0.43	4.43
																				0	724	348	294		1.19	0.78
																				11	622		292		1.7	1.34
																				17	551		587		0.9	0.93
																				0	132		326		0.41	1.81
																				10			242		2.92	10.25
																				16			145
																				33			243
																				39			9
																				11			97
																				0			1072
																				317			512
																				0			835
																				30			1207
																				12			711
																				4			380
																				97			248
																				21			122
																				56			134
																				148			186
																				148			82
																				114			63
																				24			44
																				59			197
																				4			85
																							87
																							158
																							34
																							90
																							34
																							48
																							342
																							231
																							206
																							246
																							303
																							191
																							87
																							69
																							37
																							90
																							2
																							821
																							505
																							366
																							608
																							487
Figure 2d					Figure 2e			Figure 2f					Figure 2g			Figure 2h			Figure 2i
Fiebig I/II Tx	Fiebig III-V Tx	Late Tx	UnTx		Average Gag p24 density	Area of Gag-pol RNA (μm2)		Fiebig I/II Tx	Fiebig III-V Tx	Late Tx	UnTx		Peak plasma viral load	LN viral load		Treatment duration (days)	HIV RNA		Time to suppression (days)	HIV RNA
1068.34	4616.5	27262.2	57069.6		9.11	1068.34		2240	903	1050	308000		5900	20		403	2240		13	2240
23353	17484.2	20306.8	66147.5		151.184	23353		20	2055	14222	1360000		6800	20		694	20		13	20
14614.2	14153		23524.8		258.197	14614.2		20	1560	23000	308000		14000	569		56	20		9	20
8560.67	5970.4		30765.4		23.87	8560.67		569	2960	5560	2240000		15000	348		33	569		20	569
14140.6					132.941	14140.6		348		16000	590000		920	20		26	348		16	348
12332.7					226.183	12332.7		20		7730	7540000		23000	20		916	20		11	20
9243.57					31.7317	9243.57		20		2160	15720000		200000	903		1647	20		27	20
8030.17					65.1933	8030.17				13600			260000	2055		427	903		22	903
8922.4					20.14	8922.4				12400			150	1560		120	2055		16	2055
2657.2					10.8	2657.2							300000	2960		926	1560		7	1560
15809					70.0422	15809										63	2960		17	2960
12285					29.0433	12285
Figure 3c						Figure 3d						Figure 3f						Figure 3g						Figure 3i																					Figure 3j			Figure 3k
HIV negative	Fiebig I/II Tx	Fiebig III-V Tx	Late Tx	UnTx		HIV negative	Fiebig I/II Tx	Fiebig III-V Tx	Late Tx	UnTx		HIV negative	Fiebig I/II Tx	Fiebig III-V Tx	Late Tx	UnTx		HIV negative	Fiebig I/II Tx	Fiebig III-V Tx	Late Tx	UnTx		GCTfh1	dpGCTfh	R6+GCTfh	GCTfh2	GCTfh1	dpGCTfh	R6+GCTfh	GCTfh2	GCTfh1	dpGCTfh	R6+GCTfh	GCTfh2	GCTfh1	dpGCTfh	R6+GCTfh	GCTfh2	GCTfh1	dpGCTfh	R6+GCTfh	GCTfh2		p24 density (cells/mm2)	GCTfh1		p24 density (cells/mm2)	GCTfh17
0.5	2.9	3.52	1.59	7.29		9.23	10.7	16.9	13	11.4		0.05	0.04	0.35	0.06	0.29		0.00285732	0.00590199	0.0764321	0.0121196	0.0453475		42.8	29.5	15.5	12.1	9.53	40.7	42.8	6.91	32.9	27.8	27.8	11.5	9.12	83.9	4.79	2.21	9.11	90.1	0.59	0.21		27.33	9.53		27.33	42.8
1.07	5.43	2.67	9.57	3.46		11.1	15.9	8.38	5.17	14.9		0.05	0.1	0.19	0.43	0.29		0.00323701	0.0154428	0.0449142	0.0138057	0.0397894		15.4	50.7	25	8.91	24.6	40.7	18.3	16.3	16.9	56.4	19.8	7	4.17	53.4	39.3	3.08	11.4	53.9	25.6	9.1		87.05	24.6		87.05	18.3
1.4	3.41	12.7	3.01	7.39		13.5	15.9	15.3	15.2	7.63		0.1	0.07	0.14	0.13	0.3		0.0144958	0.00998828	0.0247628	0.0022896	0.0449935		12.4	62.2	17.7	7.75	11.4	73.6	11.3	3.7	48.7	24.7	3.69	22.9	28.6	34.1	23.4	14	6.61	89.8	3.12	0.51		755.92	11.4		755.92	11.3
1.56	1.76	6.32	2.34	6.68		15.6	14.1	8.18	11.1	10.2		0.14	0.02	0.09	0.1	0.37		0.0258568	0.00526643	0.0119804	0.00371062	0.0472209		24.6	55.4	11.6	8.41	33	34.8	18.9	13.3	55.1	22.6	2.95	19.4	17	27.3	37.5	18.2	6.23	72.1	18.2	3.52		774.59	33		774.59	18.9
1.75	1.19	0.96	4.11	4.45		12.1	15.7	6.35	9.82	14.8		0.03	0.01	0.17	0.25	0.15		0.00459274	0.00087565	0.0428293	0.00402815	0.0252717		11.6	29.2	47.4	11.7	8.76	52.3	32.7	6.26	9.91	72	10.8	7.33	24.8	50.9	12.3	12	6.75	90.5	1.94	0.82		95.48	8.76		95.48	32.7
0.37	3.39		5.21	7.84		3.99	8.98		15.3	9.74		0.08	0.03	0.06	0.07	0.1		0.00852344	0.00179678	0.0136258	0.00626443	0.03568		12	51.8	25.4	10.8	56.6	25.8	0.98	16.6					38.3	15	7.88	38.9	15	80.5	2.39	2.14		1063.53	56.6		1063.53	0.98
0.62	0.38		4.28	5.58		12.7	6.51		12.3	11		0.01	0.11	0.08	0.03	0.03		0.00301026	0.012114	0.0164427	0.00474547	0.00891352		39.8	2.48	9.32	48.4	43.2	4.73	3.04	49					19.1	20.8	14.6	45.5	64.7	19.6	0.79	14.9		678.55	43.2		678.55	3.04
1.28	2.53			4.38		10.7	15.5			11.2			0.67	0.09	0.04	0.04			0.179967	0.00664451	0.00400002	0.0084108		42.9	20.4	10.2	26.5	15.9	74.4	4.01	5.75									76.5	15.1	0.87	7.59		190.39	15.9		190.39	4.01
1.41	1.03			0.94		7.83	9.84			7.26			0.13	0.17	0.07	0.8			0.016536	0.0162513	0.00546025	0.254739		14.9	32.2	15.7	37.2	65.6	17.9	4.01	12.5									39.8	10.2	3.39	46.6		195.58	65.6		195.58	4.01
	1.4			7.98			13.4			6.06			0.38	0.14	0.04	0.06			0.0729111	0.0171693	0.00741228	0.00114044		37.1	19	5.67	38.2	55.7	8.59	9.28	26.5									30.4	11.9	9.39	48.4		100.7	55.7		100.7	9.28
				7.12						13.3			0.09	0.06	0.07	0.12			0.0276109	0.00196452	0.033473	0.00604826																		43.8	33.3	3.06	19.9		7989.49	32.9		7989.49	27.8
													0.13	0.07	0.18	0.28			0.0371719	0.00776603	0.00592564	0.016582																							87.504	16.9		87.504	19.8
													0.23	0.17	0.17	0.08			0.0572305	0.00932066	0.00613449	0.0108285																							9850.56	48.7		9850.56	3.69
													0.06	0.11	0.06	0.3			0.00715791	0.015926		0.0215704
													0.03	0.06	0.12	0.19			0.00275664	0.00750564		0.0193436
													0.03	0.08	0.25	0.05			0.00227382	0.00869353		0.00450872
													0.02	0.02	0.06	0.19			0.00175257	0.00029048		0.024326
													0.08	0.07	0.51	0.16			0.0291825	0.00590091		0.0408272
													0.05	0.25	0.23	0.03			0.0266488	0.0310125		0.00705165
													0.63	0.35	0.15	0.05			0.2816	0.0296198		0.00454784
													0.07	0.31	0.3	0.16			0.00756201	0.0283877		0.0133571
													0.09	0.22	0.26	0.14			0.0163963	0.0127105		0.00831727
													0.18	1.01	0.07	0.16			0.0208338	0.0800996		0.0115957
													0.1	0.51	0.43	0.54			0.0244112	0.0499679		0.0797389
													0.11	0.18	0.08	0.23			0.0156823	0.0144526		0.0302576
													0.04	0.73	0.15	0.04			0.00037057	0.0423042		0.00597169
													0.02	0.35	0.11	2.08			0.00029038	0.0246825		0.611777
													0.03	0.68	0.07	0.57			0.0020653	0.0637483		0.144302
													0.11	0.48	0.89	0.93			0.00245616	0.0589826		0.167148
													0.01	0.07	0.04	0.65			0.00151572	0.00936948		0.186951
													0.09	0.06	0.09	0.32			0.00302926	0.0066747		0.0500108
													0.3	0.26	0.05	0.19			0.00071916	0.0213792		0.00684881
													0.06	0.27		0.31			0.0004845	0.0161278		0.00968231
													0.1			0.6			0.00249254			0.0453153
													0.12			0.09			0.0627193			0.00476939
													0.27			0.62			0.0170323			0.0341808
													0.08			0.14			0.0167504			0.0111367
													0.09			0.14			0.0226406			0.0231864
													0.04			0.61			0.21383			0.140355
													0.04			0.11			0.124534			0.00723821
													0.04			0.07			0.0130208			0.00726811
													0.26			0.48			0.00487425			0.049569
													0.08			0.37			0.0141103			0.0296609
													0.24			0.44			0.010015			0.0433445
													0.11			0.25			0.06498			0.0202564
													0.73			0.12			0.0696678			0.00902754
													0.86			0.11						0.00322152
													0.09			0.44						0.0181014
													0.03			0.43						0.0554037
													0.06			0.34						0.0272243
													0.17			0.4						0.0225849
													0.19			0.24						0.0185925
													0.23			0.25						0.00823659
																0.41						0.026115
																0.05						0.014749
																0.21						0.0332412
																0.16						0.0140697
																0.06						0.0120428
																0.06						0.00546142
																0.17						0.038092
																0.06						0.0104709
																0.08						0.0190275
																0.47						0.0720003
																0.1						0.0473956
																0.17						0.00826393
																0.11						0.0507422
																0.5						0.0318888
																0.42						0.0632276
																0.09						0.0890739
																0.11						0.0150166
																0.18						0.115573
																0.66						0.00993929
																0.51						0.0755395
																0.1
																0.93
																0.09
																0.42
Figure 4b					Figure 4c			Figure 4F			Figure 4G
Tfh1	Tfh2	dpTfh	R6+Tfh		CXCR3+	CXCR3-		LN	PB		CXCR5+	CXCR5-
474576	0.01	705882	0.01		474576	0.01		0	0		76.3	23.3
3431642	20933	41005	100945		3431642	20933		2.3	0.45		69	39
40000000	105882	1111111	666667		40000000	105882		0.07	0		71.4	28.6
2727	1375	4372	0.01		2727	1375		0.11	0		50	50
2615385	0.01	25000	0.01		2615385	0.01		0.17	0		70.2	29.8
73333	0.01	18000	22857		73333	0.01		0.08	0.01		43	57
0.01	0.01	262295	72000		0.01	0.01		0.21	0.01		67	33
4040	0.01	1677	1458		4040	0.01
					705882	0.01
					41005	100945
					1111111	666667
					4372	0.01
					25000	0.01
					18000	22857
					262295	72000
					1677	1458
Figure 5A				Figure 5B			Figure 5C			Figure 5C			Figure 5D			Figure 5D					Fig 5F			Fig 5F			Figure 5G
PB	LN			PB	LN		IFN-g CD8 LN Gag	Average p24 density		IFN-g CD8 PBMC Gag	Average p24 density		IFN-g CD4 LN Gag	Average p24 density		IFN-g CD4 PBMC Gag	Average p24 density				CFSElo CD8s	Gag p24		CFSElo CD4s	Gagp24		CXCR5-	CXCR5+
1.14	0.73			0.295	0.11		0.73	70.0422		1.14	70.0422		0.11	70.0422		0.295	70.0422				1.35	151.184		0.76	151.184		0.66	0
0.59	0.183			0.042	0.14		0.183	258.197		0.59	258.197		0.14	258.197		0.042	258.197				2.25	579.445		0	579.445		0.72	0.49
0.0296	0.62			0.072	0.12		0.62	9.11		0.0296	9.11		0.12	9.11		0.072	9.11				25.9	29.0167		3.37	29.0167		0.42	0.17
1.01	0.183			0.124	0.012		0.183	579.445		1.01	579.445		0.012	579.445		0.124	579.445				61.1	226.183		4.5	226.183		0.5	0.42
3.24	0.0419			0.284	0.104		0.0419	1141.36		3.24	1141.36		0.104	1141.36		0.284	1141.36				6.82	65.1933		0.99	65.1933		0.098	0.079
0.028	1.08			0.0404	0.0815		1.08	31.7317		0.028	31.7317		0.0815	31.7317		0.0404	31.7317				22.5	10.8		34.5	10.8		1.54	0.22
0.309	0.29			0.126	0.0837		0.29	226.183		0.309	226.183		0.0837	226.183		0.126	226.183				7.83	1141.36		0	1141.36		0.23	0.046
0.1	0.334			0.072	0.00925		0.334	23.87		0.1	23.87		0.00925	23.87		0.072	23.87				34	7.95491		4.5	7.95491		0.049	0.025
1.5	0.94			0.29	0.49		0.94	20.14		1.5	20.14		0.49	20.14		0.29	20.14				0.7	31.7317		0.68	31.7317		0.48	0.081
1.93	0.7			0.3	0.11		0.7	10.8		1.93	10.8		0.11	10.8		0.3	10.8										0.51	0.06
1.34	0.18			0.41	0.13																						0.17	0.12
0.26	0.036			0.032	0.044
0.46	0.29			0.32	0
0.46	0.29			0.11	0.08
